# Supplementary material for: Does polyandry really pay off? The effects of multiple mating and number of fathers on morphological traits and survival in clutches of nesting green turtles at Tortuguero
Source: PeerJ. 2015 Apr 7;3:e880. doi: 10.7717/peerj.880 (PMC4393808; doi:10.7717/peerj.880)
Supplement: Supplemental Information 1 — Female and offspring detected genotypes for each of the four microsatellite loci -each nest is reported in an individual spreadsheet-. And determination of paternal contribution proportion per each individual nest. [file peerj-03-880-s001.xls]

## Sheet: Genotypes 6 loci
Sample Name	Cc117	Cc117	Cc7	Cc7	Cm3	Cm3	Cm58	Cm58	Cm72	Cm72	Cm84	Cm84
N01-F9	237	241	175	193	163	163	134	134	243	289	340	348
N01-1	235	237	193	193	163	169	128	134	277	289	328	340
N01-2	241	245	175	189	163	169	128	134	277	289	328	340
N01-3	241	245	175	193	163	177	128	134	275	289	326	340
N01-4	235	237	175	189	163	177	134	134	289	289	326	340
N01-5	241	245	193	193	163	177	128	134	243	287	328	340
N01-6	241	245	193	193	163	177	128	134	243	273	328	348
N01-7	237	245	175	189	163	177	134	134	243	289	328	348
N01-8	235	241	175	193	163	177	128	134	277	289	326	348
N01-9	241	245	175	193	163	177	128	134	243	287	328	340
N01-10	237	245	193	193	163	177	128	134	243	277	326	348
N01-11	241	245	175	193	163	169	128	134	243	277	328	348
N01-12	241	245	175	189	163	177	134	134	243	275	328	348
N01-13	235	241	189	193	163	177	134	134	275	289	326	348
N01-14	241	245	175	189	163	169	134	134	243	277	326	340
N01-15	235	241	175	189	163	169	128	134	243	277	328	340
N01-16	241	245	175	175	163	177	134	134	289	289	326	348
N01-17	235	241	175	193	163	169	128	134	277	289	326	340
N01-18	235	237	193	193	163	177	128	134	289	289	326	340
N01-19	235	241	189	193	163	169	134	134	243	287	328	340
N01-20	235	237	193	193	163	177	128	134	289	289	326	348
N02-F4	245	249	177	181	163	163	138	138	235	239	326	332
N02-1	231	245	181	193	163	171	132	138	235	235	322	326
N02-2	245	245	177	179	163	169	134	138	239	271	326	332
N02-3	231	249	181	193	163	171	134	138	239	293	326	326
N02-4	245	245	179	181	163	171	132	138	235	273	326	332
N02-5	243	245	181	195	163	169	134	138	235	273	326	326
N02-6	245	245	181	195	163	169	132	138	235	273	326	326
N02-7	243	249	181	187	163	171	134	138	235	283	326	326
N02-8	231	245	181	193	163	171	134	138	239	283	326	326
N02-9	245	245	179	181	163	171	134	138	235	273	332	334
N02-10	231	249	181	187	163	171	134	138	235	293	322	332
N02-11	243	245	181	187	161	163	134	138	235	293	322	326
N02-12	231	249	181	193	161	163	134	138	235	293	326	332
N02-13	243	245	177	193	161	163	134	138	239	283	326	326
N02-14	231	249	177	187	161	163	134	138	235	235	322	326
N02-15	231	249	177	193	161	163	134	138	235	283	326	326
N02-16	243	245	181	193	161	163	134	138	239	239	326	332
N02-17	231	249	177	193	161	163	134	138	239	283	326	332
N02-18	243	245	181	195	163	169	134	138	239	273	326	332
N02-19	243	245	177	187	163	171	134	138	235	283	326	332
N02-20	243	249	177	187	163	171	134	138	235	283	326	332
N03-F3	245	247	189	191	163	163	134	134	269	273	322	328
N03-1	231	247	179	189	161	163	134	134	233	269	328	330
N03-2	231	245	187	189	163	165	134	134	233	273	328	330
N03-3	241	247	179	189	161	163	134	134	239	269	322	330
N03-4	241	245	187	189	161	163	134	134	233	273	322	328
N03-5	231	247	187	189	163	165	134	134	239	269	322	328
N03-7	231	245	187	189	161	163	134	134	233	273	328	328
N04-F1	231	249	189	195	163	163	134	142	233	279	348	352
N04-1	231	247	181	195	161	163	134	140	233	243	334	352
N04-2	231	247	181	189	161	163	134	140	259	279	328	348
N04-3	247	249	185	189	161	163	134	134	233	243	328	348
N04-4	247	249	181	195	163	163	134	140	233	259	334	352
N04-5	231	247	181	189	163	163	134	140	233	259	334	352
N04-6	231	247	185	195	161	163	134	142	233	259	328	348
N04-7	231	247	185	189	161	163	134	134	233	243	328	348
N04-8	231	247	181	195	163	163	140	142	233	259	328	348
N04-9	247	249	181	195	163	163	134	134	259	279	328	352
N04-10	231	247	185	195	163	163	134	140	259	279	328	348
N04-21	247	249	185	189	161	163	134	134	233	243	334	352
N04-22	231	247	185	189	163	163	134	134	233	243	328	352
N04-23	247	249	185	195	161	163	134	142	243	279	334	348
N04-24	247	249	181	195	163	163	134	142	233	259	334	352
N04-25	247	249	185	195	163	163	134	142	233	243	334	352
N04-26	231	247	181	195	161	163	140	142	233	243	334	348
N04-27	231	247	181	195	161	163	134	142	233	259	328	348
N04-28	231	247	185	195	161	163	142	142	243	279	328	348
N04-29	231	247	185	195	163	163	134	142	233	259	334	348
N04-30	231	247	185	189	161	163	134	134	259	279	328	352
N05-F5	231	237	177	191	161	163	134	134	233	241	330	334
N05-1	237	245	175	191	163	171	134	140	241	275	330	336
N05-2	231	247	175	191	163	171	134	142	233	247	330	336
N05-3	231	247	177	193	161	171	134	140	241	275	326	330
N05-4	237	245	175	191	161	171	134	142	241	247	326	330
N05-5	231	245	175	191	163	171	134	140	233	275	334	336
N05-6	237	245	177	177	161	163	134	140	241	247	334	336
N05-7	231	245	177	193	163	171	134	140	241	247	330	336
N05-8	231	247	191	193	161	163	134	140	241	275	326	334
N05-9	237	245	177	177	163	171	134	140	233	275	326	334
N05-10	237	247	177	193	163	171	134	140	241	275	326	334
N05-11	237	247	177	177	161	171	134	140	233	247	326	334
N05-12	237	247	175	191	161	163	134	140	233	247	326	330
N05-13	231	245	175	191	161	171	134	140	241	247	326	330
N05-14	231	247	177	193	163	163	134	140	233	247	326	334
N05-15	237	247	191	193	163	171	134	140	241	247	326	330
N05-16	231	245	191	193	161	163	134	142	233	247	326	334
N05-17	237	247	191	193	163	163	134	140	233	275	326	330
N05-18	231	245	175	177	163	163	134	140	241	247	326	330
N05-19	237	245	175	191	161	171	134	140	241	275	334	336
N05-20	237	245	175	191	163	171	134	140	241	247	326	330
N06-F11	231	239	187	191	157	169	134	134	233	285	328	328
N06-1	231	245	187	191	165	169	134	152	233	269	328	342
N06-2	231	239	185	187	157	169	134	134	233	285	326	328
N06-3	239	247	187	187	165	169	134	152	233	271	328	342
N06-4	239	247	181	187	165	169	134	140	233	271	328	342
N06-5	231	239	181	191	169	169	134	152	233	285	326	328
N06-6	239	247	181	187	169	169	134	140	233	285	328	342
N06-7	231	239	181	187	169	169	134	152	233	281	328	338
N06-8	231	247	181	191	165	169	134	152	233	271	328	346
N06-9	231	247	187	191	165	169	134	152	233	233	328	346
N06-10	239	247	181	187	165	169	134	140	231	285	328	342
N06-11	239	245	181	187	165	169	134	140	233	233	328	342
N06-12	239	245	181	191	169	169	134	140	269	285	328	342
N06-13	239	245	187	191	165	169	134	152	231	285	328	342
N06-14	231	231	181	191	157	169	134	152	233	233	326	328
N06-15	239	245	187	187	165	169	134	152	233	271	328	346
N06-16	231	239	185	187	169	169	134	152	233	285	326	328
N06-17	231	245	181	191	165	169	134	140	233	271	328	346
N06-18	231	245	181	191	165	169	134	152	271	285	328	346
N06-19	231	231	185	191	169	169	134	152	233	285	326	328
N06-20	231	247	187	187	165	169	134	152	233	233	328	346
N07-F8	247	251	161	177	157	189	142	144	243	293	326	328
N07-1	241	247	161	181	169	189	134	142	231	293	328	336
N07-2	249	251	177	181	157	169	134	142	231	293	328	330
N07-3	241	247	161	181	169	189	134	142	243	257	326	330
N07-4	249	251	161	187	169	189	134	142	243	257	326	330
N07-5	241	251	161	187	169	189	134	142	243	257	326	336
N07-6	241	251	177	187	157	169	134	142	243	257	328	328
N07-7	241	247	161	181	157	169	134	144	231	293	326	336
N07-8	249	251	177	187	157	169	134	142	231	243	328	328
N07-9	249	251	177	181	169	189	134	142	231	243	328	336
N07-10	249	251	161	181	157	169	134	142	257	293	326	336
N07-11	241	247	177	187	169	189	134	142	231	243	326	330
N07-12	241	247	177	187	157	169	134	142	231	293	328	330
N07-13	241	251	161	187	169	189	134	142	257	293	328	330
N07-14	247	249	177	187	169	189	134	142	231	243	328	336
N07-15	241	247	161	187	157	169	134	142	231	243	328	336
N07-16	247	249	161	187	169	189	134	142	257	293	328	336
N07-17	247	249	161	187	169	189	134	142	231	293	328	336
N07-18	247	249	177	187	157	169	134	144	231	243	328	336
N07-19	241	251	161	181	157	169	134	144	243	257	326	330
N07-20	241	247	177	181	169	189	134	144	243	257	328	330
N08-F7	237	245	181	195	165	169	134	142	243	267	328	352
N08-1	245	245	181	195	165	169	134	136	233	243	328	330
N08-2	237	245	181	183	165	169	134	134	243	247	330	352
N08-3	235	245	195	195	165	171	134	136	247	267	330	352
N08-4	235	237	183	195	165	171	134	140	233	243	338	352
N08-5	235	237	181	183	165	169	134	142	247	267	338	352
N08-6	235	245	195	195	169	169	134	142	247	267	328	330
N08-7	235	237	181	195	169	171	134	134	247	267	328	338
N08-8	235	237	181	195	165	169	134	142	233	267	328	338
N08-9	237	245	195	195	165	171	134	136	243	247	328	330
N08-10	235	237	181	195	169	169	134	142	247	267	338	352
N08-11	235	245	181	195	169	171	136	142	233	267	338	352
N08-12	245	245	183	195	169	171	134	142	243	247	328	338
N08-13	245	245	195	195	165	171	136	142	233	267	338	352
N08-14	235	245	195	195	165	171	136	142	243	247	328	330
N08-15	237	245	181	183	165	169	134	142	243	247	338	352
N08-16	235	237	181	183	165	171	134	134	243	247	330	352
N08-17	235	245	183	195	165	169	136	142	233	243	328	338
N08-18	235	237	183	195	165	169	134	142	247	267	328	330
N08-19	235	245	181	183	165	171	134	134	233	267	330	352
N08-20	237	245	181	195	169	171	136	142	243	247	328	330
N09-F16	235	241	195	209	169	169	134	142	233	233	322	332
N09-1	237	241	173	195	163	169	134	134	233	233	332	346
N09-2	241	245	173	195	169	189	134	134	233	233	328	332
N09-3	235	245	173	195	163	169	134	142	233	233	328	332
N09-4	235	245	173	195	163	169	134	142	233	233	322	328
N09-5	235	245	173	195	169	189	134	134	233	233	322	346
N09-6	235	237	161	195	169	189	134	138	233	233	322	346
N09-7	235	237	161	195	169	189	138	142	233	233	328	332
N09-8	237	241	173	195	163	169	134	142	233	233	332	346
N09-9	237	241	161	209	163	169	134	138	233	233	322	328
N09-10	241	245	173	195	163	169	134	134	233	233	332	346
N10-F10	231	247	179	185	163	169	136	142	233	291	328	332
N10-1	231	235	185	197	163	163	134	136	233	233	332	340
N10-2	231	247	179	185	165	169	134	142	233	237	332	344
N10-3	231	231	179	195	169	169	136	136	247	291	328	344
N10-4	235	247	185	187	163	169	134	136	237	291	328	336
N10-5	231	235	175	179	163	163	134	142	233	233	332	340
N10-6	247	257	179	195	163	165	136	136	233	247	332	344
N10-7	231	257	185	195	165	169	136	140	237	291	328	344
N10-8	231	231	179	185	163	169	134	136	233	247	332	344
N10-9	235	247	179	197	163	169	134	136	233	291	328	340
N10-10	231	231	179	185	163	165	134	136	247	291	332	344
N10-11	231	247	179	185	163	169	134	136	233	237	328	332
N10-12	247	257	185	195	163	165	136	142	233	237	332	344
N10-13	231	257	179	185	163	165	136	142	247	291	328	344
N10-14	231	231	179	195	163	165	134	136	233	237	332	344
N10-15	231	247	179	197	163	163	136	142	233	291	326	332
N10-16	231	233	185	187	157	169	134	142	237	291	332	332
N10-17	247	257	185	185	163	165	136	142	233	247	332	344
N10-18	243	247	179	207	163	171	136	142	233	233	332	332
N10-19	231	257	179	195	165	169	136	142	233	237	328	344
N10-20	231	235	185	207	163	171	134	136	233	237	328	332
N11-F2	247	247	177	179	169	169	134	138	257	293	322	324
N11-1	247	247	179	185	169	169	136	138	257	259	322	348
N11-2	247	247	179	179	163	169	136	138	281	293	322	348
N11-3	237	247	179	179	169	169	138	152	257	281	324	348
N11-4	237	247	179	179	163	169	138	152	257	293	322	348
N11-5	247	257	177	183	163	169	138	138	257	293	322	326
N11-6	247	247	179	185	163	169	134	136	257	259	322	348
N11-7	237	247	179	183	163	169	134	138	231	257	324	352
N11-8	247	247	179	179	169	169	134	152	281	293	322	348
N11-9	237	247	179	185	163	169	134	136	281	293	322	348
N11-10	247	257	177	183	163	169	138	138	293	295	324	352
N11-11	247	247	177	179	169	169	138	152	257	281	322	348
N11-12	237	247	177	193	163	169	134	134	231	293	324	352
N11-13	247	247	177	185	163	169	134	136	259	293	324	348
N11-14	237	247	177	185	169	169	134	136	281	293	322	348
N11-15	237	247	179	185	157	169	134	136	281	293	322	352
N11-16	237	247	177	183	163	169	138	138	291	293	322	352
N11-17	233	247	177	177	157	169	134	134	257	273	324	324
N11-18	237	247	177	185	163	169	134	136	261	293	322	348
N11-19	247	247	179	179	163	169	138	152	257	281	322	348
N11-20	247	257	177	193	163	169	134	134	293	295	324	326
N12-F14	241	243	183	183	169	169	134	134	233	275	326	340
N12-1	241	249	183	187	169	169	134	134	275	279	326	352
N12-2	235	243	183	183	163	169	134	140	233	257	340	352
N12-3	241	249	183	183	169	169	134	140	275	277	326	340
N12-4	241	249	183	187	163	169	134	134	275	277	326	326
N12-5	235	243	183	187	169	169	134	134	257	275	340	352
N12-6	235	241	183	183	163	169	134	140	233	257	326	352
N12-7	241	249	183	183	163	169	134	140	257	275	340	352
N12-8	243	249	183	187	163	169	134	134	257	275	340	340
N12-9	235	241	183	187	163	169	134	134	233	257	326	340
N12-10	241	249	183	187	169	169	134	134	233	279	340	352
N12-11	235	241	183	183	163	169	134	134	233	257	326	340
N12-12	241	247	183	187	163	169	134	134	233	233	316	326
N12-13	235	243	183	183	169	169	134	134	233	279	340	352
N12-14	235	243	183	183	169	169	134	142	257	275	326	340
N12-15	235	243	183	183	163	169	134	142	275	277	340	340
N12-16	235	243	183	183	163	169	134	140	257	275	326	352
N12-17	235	241	183	183	163	169	134	140	257	275	326	352
N12-18	235	243	183	187	157	169	134	134	233	257	326	352
N12-19	243	249	183	183	157	169	134	140	233	275	326	352
N12-20	235	243	183	187	163	169	134	134	275	277	340	352
N13-F21	231	235	175	187	165	169	134	134	233	239	322	338
N13-1	235	245	175	195	165	171	134	138	239	271	338	340
N13-3	235	235	187	195	165	171	134	138	239	271	322	336
N13-4	231	245	187	187	165	169	134	138	239	271	322	340
N13-5	231	235	187	187	165	165	134	138	239	271	322	336
N13-6	231	245	175	195	165	165	134	138	239	271	322	340
N13-7	235	235	175	195	165	171	134	138	239	271	322	336
N13-8	231	235	175	195	165	169	134	136	233	271	322	338
N13-9	235	235	187	195	165	169	134	136	233	271	322	340
N13-10	235	235	187	195	165	171	134	136	233	271	336	338
N13-11	231	245	175	195	165	171	134	138	233	269	322	336
N13-21	231	235	187	187	165	171	134	138	239	271	322	340
N13-22	235	245	175	187	165	165	134	138	233	271	322	340
N13-23	231	235	187	187	169	171	134	138	233	271	322	340
N13-24	231	235	175	195	169	171	134	138	239	271	336	338
N13-25	231	235	175	187	165	165	134	138	233	271	322	336
N13-26	231	235	175	187	165	165	134	138	233	271	338	340
N13-27	231	245	175	187	165	171	134	134	239	271	338	340
N13-28	231	245	187	195	169	171	134	138	239	271	336	338
N13-29	231	235	175	195	165	169	134	138	233	271	336	338
N13-30	231	245	175	187	165	169	134	134	233	271	322	336
N14-F18	231	231	177	177	165	167	134	144	231	281	326	338
N14-1	231	237	177	215	165	169	138	144	281	281	328	338
N14-2	231	231	177	177	167	169	134	136	281	281	326	336
N14-3	231	237	177	215	167	169	134	138	279	281	326	336
N14-4	231	237	177	177	165	169	136	144	231	283	336	338
N14-5	231	243	177	215	167	169	134	136	231	283	326	328
N14-6	231	245	177	193	167	169	140	144	279	281	338	344
N14-7	231	237	177	215	167	169	138	144	281	281	326	328
N14-8	231	237	177	177	165	169	136	144	281	281	326	328
N14-9	231	243	177	215	165	169	138	144	231	281	328	338
N14-10	231	237	177	215	167	169	134	138	281	281	336	338
N14-21	231	237	177	215	165	169	134	134	231	283	326	328
N14-22	231	243	177	215	167	169	134	142	231	279	326	336
N14-23	231	237	177	177	165	169	136	144	231	279	326	328
N14-24	231	243	177	215	167	169	144	144	279	281	328	338
N14-25	231	241	177	209	165	165	134	134	277	281	326	338
N14-26	231	243	177	215	167	169	144	144	279	281	336	338
N14-27	231	241	177	193	165	167	134	140	231	291	326	326
N14-28	231	243	177	177	165	169	134	136	231	281	326	336
N14-29	231	243	177	215	167	169	128	144	231	279	336	338
N14-30	231	237	177	215	165	169	144	144	279	281	326	336

## Sheet: Mothers 8 loci
8	41	1	41
			1
Sample Name	Pop	Cc117	Cc117	Cc7	Cc7	Cm3	Cm3	Cm58	Cm58	Cm72	Cm72	Cm84	Cm84	Or4	Or4	Or7	Or7
F9-N01	1	237	241	175	193	163	163	134	134	243	289	340	348	104	108	224	226
F4-N02	1	245	249	177	181	163	163	138	138	235	239	326	332	90	116	224	228
F3-N03	1	245	247	189	191	163	163	134	134	269	273	322	328	90	108	226	228
F1-N04	1	231	249	189	195	163	163	134	142	233	279	348	352	90	110	224	226
F5-N05	1	231	237	177	191	161	163	134	134	233	241	330	334	90	90	220	230
F11-N06	1	231	239	187	191	157	169	134	134	233	285	328	328	108	108	224	226
F8-N07	1	247	251	161	177	157	189	142	144	243	293	326	328	92	118	224	224
F7-N08	1	237	245	181	195	165	169	134	142	243	267	328	352	108	112	220	226
F16-N09	1	235	241	195	209	169	169	134	142	233	233	322	332	112	118	224	224
F10-N10	1	231	247	179	185	163	169	136	142	233	291	328	332	110	112	224	224
F2-N11	1	247	247	177	179	169	169	134	138	257	293	322	324	106	108	220	224
F14-N12	1	241	243	183	183	169	169	134	134	233	275	326	340	92	112	224	226
F21-N13	1	231	235	175	187	165	169	134	134	233	239	322	338	110	114	226	226
F18-N14	1	231	231	177	177	165	167	134	144	231	281	326	338	112	118	224	224
F12	1	239	239	181	209	169	169	134	140	231	281	334	334	84	104	224	226
F13	1	231	243	177	193	169	169	134	134	231	243	334	340	84	88	220	224
F15	1	231	245	175	195	165	169	134	134	259	287	326	340	92	94	224	224
F17	1	239	247	181	193	165	169	134	140	237	255	322	328	106	112	224	228
F19	1	237	239	185	185	169	171	134	138	243	283	322	336	106	112	220	226
F20	1	231	241	175	177	169	169	128	134	233	283	326	350	110	112	220	224
F22	1	239	247	173	187	163	195	138	142	271	283	336	348	84	108	220	228
F23	1	235	235	177	187	163	165	134	134	233	241	328	346	88	110	220	226
F24	1	249	249	185	193	161	163	134	134	233	239	330	352	104	108	224	226
F25	1	233	243	179	191	163	169	134	134	233	235	334	338	90	92	220	224
F26	1	231	237	175	189	161	169	134	134	243	271	338	338	84	112	224	224
F27	1	235	249	179	193	165	189	134	134	233	233	340	342	112	112	224	226
F28	1	231	235	185	187	163	169	134	142	233	235	332	332	116	118	224	240
F29	1	247	247	181	183	163	163	134	140	233	233	332	332	92	106	224	224
F30	1	235	245	181	183	163	169	142	142	243	297	338	348	90	108	220	224
F31	1	243	247	193	199	163	169	134	134	271	289	326	336	90	108	224	230
F32	1	249	249	179	183	163	165	134	140	233	241	336	336	110	114	220	224
F33	1	237	237	185	219	157	171	136	138	243	267	336	338	112	112	224	224
F34	1	247	247	179	181	169	169	134	136	233	259	322	338	90	92	224	226
F35	1	245	247	161	183	161	163	134	138	271	271	334	338	110	114	224	224
F36	1	245	245	187	195	165	165	134	140	233	241	326	326	108	110	224	224
F37	1	243	243	177	203	163	169	132	134	239	267	334	338	108	108	224	228
F38	1	237	247	185	191	163	165	136	138	279	287	338	338	84	110	220	224
F39	1	247	247	185	193	163	163	134	140	233	243	334	334	108	116	220	224
F40	1	237	249	181	199	163	169	134	138	243	281	322	338	104	108	220	224
F41	1	231	247	181	185	171	171	128	138	243	289	328	338	108	112	224	224
F6	1	231	247	179	187	169	173	128	134	257	273	326	340	90	112	220	226

## Sheet: N01
Sample Name	Cc117	Cc117	Cc7	Cc7	Cm3	Cm3	Cm58	Cm58	Cm72	Cm72	Cm84	Cm84		paternal contribution
N01-F9	237	241	175	193	163	163	134	134	243	289	340	348					Female and offspring detected genotypes for each of the four microsatellite loci -each nest is reported in an individual spreadsheet-. And determination of paternal contribution proportion.
N01-1	235	237	193	193	163	169	128	134	277	289	328	340	f1	2	1
N01-2	241	245	175	189	163	169	128	134	277	289	328	340	f1	2	1
N01-3	241	245	175	193	163	177	128	134	275	289	326	340	f2	3	2
N01-4	235	237	175	189	163	177	134	134	289	289	326	340	f2	3	2
N01-5	241	245	193	193	163	177	128	134	243	287	328	340	f1	2	1
N01-6	241	245	193	193	163	177	128	134	243	273	328	348	f3	1	3
N01-7	237	245	175	189	163	177	134	134	243	289	328	348	f2	3	2
N01-8	235	241	175	193	163	177	128	134	277	289	326	348	f1	2	1
N01-9	241	245	175	193	163	177	128	134	243	287	328	340	f1	2	1
N01-10	237	245	193	193	163	177	128	134	243	277	326	348	f1	2	1
N01-11	241	245	175	193	163	169	128	134	243	277	328	348	f1	2	1
N01-12	241	245	175	189	163	177	134	134	243	275	328	348	f2	3	2
N01-13	235	241	189	193	163	177	134	134	275	289	326	348	f2	3	2
N01-14	241	245	175	189	163	169	134	134	243	277	326	340	f1	2	1
N01-15	235	241	175	189	163	169	128	134	243	277	328	340	f1	2	1
N01-16	241	245	175	175	163	177	134	134	289	289	326	348	f3	3	2
N01-17	235	241	175	193	163	169	128	134	277	289	326	340	f1	2	1
N01-18	235	237	193	193	163	177	128	134	289	289	326	340	f2	1	3
N01-19	235	241	189	193	163	169	134	134	243	287	328	340	f1	2	1
N01-20	235	237	193	193	163	177	128	134	289	289	326	348	f2	1	3
N01-F9
Parents	Cc117		Cc7		Cm3		Cm58		Cm72		Cm84		#progeny	PS:segonly
Group1:
Mother	237	241	175	193	163	163	134	134	243	289	340	348
Father1	235	245	193	189	169	177	128	134	277	287	328	326	11	1.467e-14
Father2	235	245	193	189	177	177	128	134	275	289	328	326	7	1.467e-14
Father3	245	245	193	175	177	177	128	134	289	273	328	326	2	1.467e-14
without Cm84
Mother	237/241	175/193	163/163	134/134	243/289
Father1	235/245	193/189	169/177	128/134	277/287	11	6.929e-12
Father2	235/245	193/189	177/177	128/134	275/289	7	6.929e-12
Father3	245/245	193/175	177/177	128/134	289/273	2	6.929e-12
without Cm84 and Cc117
Mother			175/193	163/163	134/134	243/289
Father1			193/193	177/177	128/128	289/273	3	4.082e-09	third
Father2			193/189	169/177	128/134	277/287	11	4.082e-09	primary
Father3			189/175	177/177	128/134	275/289	6	4.082e-09	second
			1
							20

## Sheet: N02
Sample Name	Cc117	Cc117	Cc7	Cc7	Cm3	Cm3	Cm58	Cm58	Cm72	Cm72	Cm84	Cm84			paternal contribution
N02-F4	245	249	177	181	163	163	138	138	235	239	326	332
N02-1	231	245	181	193	163	171	132	138	235	235	322	326	f1	1	3
N02-2	245	245	177	179	163	169	134	138	239	271	326	332	f3	3	2
N02-3	231	249	181	193	163	171	134	138	239	293	326	326	f2	2	1
N02-4	245	245	179	181	163	171	132	138	235	273	326	332	f3	3	2
N02-5	243	245	181	195	163	169	134	138	235	273	326	326	f3	3	2
N02-6	245	245	181	195	163	169	132	138	235	273	326	326	f3	3	2
N02-7	243	249	181	187	163	171	134	138	235	283	326	326	f2	2	1
N02-8	231	245	181	193	163	171	134	138	239	283	326	326	f2	2	1
N02-9	245	245	179	181	163	171	134	138	235	273	332	334	f3	3	2
N02-10	231	249	181	187	163	171	134	138	235	293	322	332	f2	2	1
N02-11	243	245	181	187	161	163	134	138	235	293	322	326	f2	2	1
N02-12	231	249	181	193	161	163	134	138	235	293	326	332	f2	2	1
N02-13	243	245	177	193	161	163	134	138	239	283	326	326	f2	2	1
N02-14	231	249	177	187	161	163	134	138	235	235	322	326	f1	1	3
N02-15	231	249	177	193	161	163	134	138	235	283	326	326	f2	2	1
N02-16	243	245	181	193	161	163	134	138	239	239	326	332	f1	1	3
N02-17	231	249	177	193	161	163	134	138	239	283	326	332	f2	2	1
N02-18	243	245	181	195	163	169	134	138	239	273	326	332	f3	3	2
N02-19	243	245	177	187	163	171	134	138	235	283	326	332	f2	2	1
N02-20	243	249	177	187	163	171	134	138	235	283	326	332	f2	2	1
Number of father alleles		2		4		2		2		4		3
Minimum # of possible fathers		1		2		1		1		2		2
Sons without mother alleles		0		0		0		0		0		0
N02-F4
Parents	Cc117		Cc7		Cm3		Cm58		Cm72		Cm84		#progeny	PS:segonly
Group1:
Mother	245	249	177	181	163	163	138	138	235	239	326	332
Father1	231	243	193	187	171	161	132	134	235	239	322	326	3	5.651e-16
Father2	231	243	193	187	171	161	134	134	293	283	322	326	11	5.651e-16
Father3	245	243	179	195	171	169	132	134	271	273	326	334	6	5.651e-16
without Cm84
Mother	245/249	177/181	163/163	138/138	235/239
Father1	231/243	193/187	171/161	132/134	235/293	6	6.929e-12
Father2	231/243	193/187	171/161	134/134	283/239	8	6.929e-12
Father3	245/243	179/195	171/169	132/134	271/273	6	6.929e-12
without Cm84 Cc117
Mother			177/181	163/163	138/138	235/239
Father1			193/187	171/161	132/134	235/239	3	1.426e-09
Father2			193/187	171/161	134/134	293/283	11	1.426e-09
Father3			179/195	171/169	132/134	271/273	6	1.426e-09
							20

## Sheet: N03
Sample Name	Cc117	Cc117	Cc7	Cc7	Cm3	Cm3	Cm58	Cm58	Cm72	Cm72	Cm84	Cm84
N03-F3	245	247	189	191	163	163	134	134	269	273	322	328
N03-1	231	247	179	189	161	163	134	134	233	269	328	330
N03-2	231	245	187	189	163	165	134	134	233	273	328	330
N03-3	241	247	179	189	161	163	134	134	239	269	322	330
N03-4	241	245	187	189	161	163	134	134	233	273	322	328
N03-5	231	247	187	189	163	165	134	134	239	269	322	328
N03-7	231	245	187	189	161	163	134	134	233	273	328	328
Number of father alleles		2		2		2		0		2		1
Minimum # of possible fathers		1		1		1		0		1		1
Sons without mother alleles		0		0		0		0		0		0
N03-F3
Parents	Cc117		Cc7		Cm3		Cm58		Cm72		Cm84		#progeny
Group1:
Mother	245	247	189	191	163	163	134	134	269	273	322	328
Father1	231	241	179	187	161	165	134	134	233	239	330	328	6
without Cm84
Mother	245/247	189/191	163/163	134/134	269/273
Father1	231/241	179/187	161/165	134/134	233/239	6
without Cm84 Cc117	Cc7	Cm3	Cm58	Cm72	#progeny
Group1:
Mother	189/191	163/163	134/134	269/273
Father1	179/187	161/165	134/134	233/239	6

## Sheet: N04
Sample Name	Cc117	Cc117	Cc7	Cc7	Cm3	Cm3	Cm58	Cm58	Cm72	Cm72	Cm84	Cm84			paternal contribution
N04-F1	231	249	189	195	163	163	134	142	233	279	348	352
N04-1	231	247	181	195	161	163	134	140	233	243	334	352		f1	1
N04-2	231	247	181	189	161	163	134	140	259	279	328	348		f1	1
N04-3	247	249	185	189	161	163	134	134	233	243	328	348		f1	1
N04-4	247	249	181	195	163	163	134	140	233	259	334	352		f1	1
N04-5	231	247	181	189	163	163	134	140	233	259	334	352		f1	1
N04-6	231	247	185	195	161	163	134	142	233	259	328	348		f1	1
N04-7	231	247	185	189	161	163	134	134	233	243	328	348		f1	1
N04-8	231	247	181	195	163	163	140	142	233	259	328	348		f1	1
N04-9	247	249	181	195	163	163	134	134	259	279	328	352		f1	1
N04-10	231	247	185	195	163	163	134	140	259	279	328	348		f1	1
N04-21	247	249	185	189	161	163	134	134	233	243	334	352		f1	1
N04-22	231	247	185	189	163	163	134	134	233	243	328	352		f1	1
N04-23	247	249	185	195	161	163	134	142	243	279	334	348		f1	1
N04-24	247	249	181	195	163	163	134	142	233	259	334	352		f1	1
N04-25	247	249	185	195	163	163	134	142	233	243	334	352		f1	1
N04-26	231	247	181	195	161	163	140	142	233	243	334	348		f1	1
N04-27	231	247	181	195	161	163	134	142	233	259	328	348		f1	1
N04-28	231	247	185	195	161	163	142	142	243	279	328	348	f2	f2	2
N04-29	231	247	185	195	163	163	134	142	233	259	334	348		f1	1
N04-30	231	247	185	189	161	163	134	134	259	279	328	352		f1	1
N04-F1
Parents	Cc117		Cc7		Cm3		Cm58		Cm72		Cm84		#progeny	PS:segonly
Group1:
Mother	231	249	189	195	163	163	134	142	233	279	348	352
Father1	247	247	181	185	161	163	140	134	243	259	334	328	19	3.928e-10
Father2	247	247	185	185	161	161	142	142	243	243	328	328	1	3.928e-10
without Cm84
Mother	231/249	189/195	163/163	134/142	233/279
Father1	247/247	181/185	161/163	140/134	243/259	19	1.392e-08
Father2	247/247	185/185	161/161	142/142	243/243	2	1.392e-08
without Cm84 Cc117
Mother			189/195	163/163	134/142	233/279
Father1			181/185	161/163	140/134	243/259	19	1.664e-07
Father2			185/185	161/161	142/142	243/243	2	1.664e-07	1
							21

## Sheet: N05
Sample Name	Cc117	Cc117	Cc7	Cc7	Cm3	Cm3	Cm58	Cm58	Cm72	Cm72	Cm84	Cm84
N05-F5	231	237	177	191	161	163	134	134	233	241	330	334
N05-1	237	245	175	191	163	171	134	140	241	275	330	336	f1	f1	1
N05-2	231	247	175	191	163	171	134	142	233	247	330	336	f1	f1	1
N05-3	231	247	177	193	161	171	134	140	241	275	326	330	f1	f1	1
N05-4	237	245	175	191	161	171	134	142	241	247	326	330	f1	f1	1
N05-5	231	245	175	191	163	171	134	140	233	275	334	336	f1	f1	1
N05-6	237	245	177	177	161	163	134	140	241	247	334	336	f3	f2	2
N05-7	231	245	177	193	163	171	134	140	241	247	330	336	f1	f1	1
N05-8	231	247	191	193	161	163	134	140	241	275	326	334	f1	f1	1
N05-9	237	245	177	177	163	171	134	140	233	275	326	334	f3	f2	2
N05-10	237	247	177	193	163	171	134	140	241	275	326	334	f1	f1	1
N05-11	237	247	177	177	161	171	134	140	233	247	326	334	f3	f2	2
N05-12	237	247	175	191	161	163	134	140	233	247	326	330	f1	f1	1
N05-13	231	245	175	191	161	171	134	140	241	247	326	330	f1	f1	1
N05-14	231	247	177	193	163	163	134	140	233	247	326	334	f1	f1	1
N05-15	237	247	191	193	163	171	134	140	241	247	326	330	f1	f1	1
N05-16	231	245	191	193	161	163	134	142	233	247	326	334	f1	f1	1
N05-17	237	247	191	193	163	163	134	140	233	275	326	330	f1	f1	1
N05-18	231	245	175	177	163	163	134	140	241	247	326	330	f1	f1	1
N05-19	237	245	175	191	161	171	134	140	241	275	334	336	f1	f1	1
N05-20	237	245	175	191	163	171	134	140	241	247	326	330	f1	f1	1
N05-F5
Parents	Cc117		Cc7		Cm3		Cm58		Cm72		Cm84		#progeny	PS:segonly
Group1:
Mother	231	237	177	191	161	163	134	134	233	241	330	334
Father1	245	247	175	193	171	163	140	142	275	247	336	326	17	1.385e-13
Father2	245	247	177	177	171	163	140	140	275	247	336	326	3	1.385e-13
without Cm 84
Mother	231/237	177/191	161/163	134/134	233/241
Father1	245/247	175/175	171/163	140/142	275/247	9	1.392e-08
Father2	245/247	193/177	171/163	140/142	275/247	11	1.392e-08
without Cm 84 and Cc117
Mother			177/191	161/163	134/134	233/241
Father1			175/193	171/163	140/142	275/247	17	4.382e-09
Father2			177/177	171/163	140/140	275/247	3	4.382e-09
							20

## Sheet: N06
Sample Name	Cc117	Cc117	Cc7	Cc7	Cm3	Cm3	Cm58	Cm58	Cm72	Cm72	Cm84	Cm84				paternal contribution
N06-F11	231	239	187	191	157	169	134	134	233	285	328	328
N06-1	231	245	187	191	165	169	134	152	233	269	328	342	f2	f2		2
N06-2	231	239	185	187	157	169	134	134	233	285	326	328	f3	f3		3
N06-3	239	247	187	187	165	169	134	152	233	271	328	342		f1		1
N06-4	239	247	181	187	165	169	134	140	233	271	328	342		f1		1
N06-5	231	239	181	191	169	169	134	152	233	285	326	328		f2-f3	f3	3
N06-6	239	247	181	187	169	169	134	140	233	285	328	342		f2		2
N06-7	231	239	181	187	169	169	134	152	233	281	328	338		f3		3
N06-8	231	247	181	191	165	169	134	152	233	271	328	346		f1		1
N06-9	231	247	187	191	165	169	134	152	233	233	328	346		f2		2
N06-10	239	247	181	187	165	169	134	140	231	285	328	342		f1		1
N06-11	239	245	181	187	165	169	134	140	233	233	328	342		f2		2
N06-12	239	245	181	191	169	169	134	140	269	285	328	342		f2		2
N06-13	239	245	187	191	165	169	134	152	231	285	328	342		f1		1
N06-14	231	231	181	191	157	169	134	152	233	233	326	328		f2-f3	f3	3
N06-15	239	245	187	187	165	169	134	152	233	271	328	346		f1		1
N06-16	231	239	185	187	169	169	134	152	233	285	326	328		f3		3
N06-17	231	245	181	191	165	169	134	140	233	271	328	346		f1		1
N06-18	231	245	181	191	165	169	134	152	271	285	328	346		f1		1
N06-19	231	231	185	191	169	169	134	152	233	285	326	328		f3		3
N06-20	231	247	187	187	165	169	134	152	233	233	328	346		f2		2
N06-F11
Parents	Cc117		Cc7		Cm3		Cm58		Cm72		Cm84		#progeny	PS:segonly
Group1:
Mother	231	239	187	191	157	169	134	134	233	285	328	328
Father1	245	247	187	181	165	165	152	140	271	231	342	346	8	2.432e-14
Father2	245	247	187	181	165	169	152	140	269	233	342	346	6	2.432e-14
Father3	231	231	185	181	169	169	152	134	233	281	326	338	6	2.432e-14
without Cm84
Mother	231/239	187/191	157/169	134/134	233/285
Father1	245/247	187/181	165/165	152/140	271/231	8	4.048e-15
Father2	245/247	187/181	165/169	152/140	269/233	6	4.048e-15
Father3	231/231	185/181	169/169	152/134	233/281	6	4.048e-15
without Cm84 Cc117
Mother			187/191	157/169	134/134	233/285
Father1			187/181	165/165	152/140	271/231	8	3.944e-13	ok	primary
Father2			187/181	165/169	152/140	269/233	8	3.944e-13	6	second
Father3			185/181	169/169	152/134	233/281	6	3.944e-13	6	third
							22

## Sheet: N07
Sample Name	Cc117	Cc117	Cc7	Cc7	Cm3	Cm3	Cm58	Cm58	Cm72	Cm72	Cm84	Cm84
N07-F8	247	251	161	177	157	189	142	144	243	293	326	328	1
N07-1	241	247	161	181	169	189	134	142	231	293	328	336
N07-2	249	251	177	181	157	169	134	142	231	293	328	330
N07-3	241	247	161	181	169	189	134	142	243	257	326	330
N07-4	249	251	161	187	169	189	134	142	243	257	326	330
N07-5	241	251	161	187	169	189	134	142	243	257	326	336
N07-6	241	251	177	187	157	169	134	142	243	257	328	328
N07-7	241	247	161	181	157	169	134	144	231	293	326	336
N07-8	249	251	177	187	157	169	134	142	231	243	328	328
N07-9	249	251	177	181	169	189	134	142	231	243	328	336
N07-10	249	251	161	181	157	169	134	142	257	293	326	336
N07-11	241	247	177	187	169	189	134	142	231	243	326	330
N07-12	241	247	177	187	157	169	134	142	231	293	328	330
N07-13	241	251	161	187	169	189	134	142	257	293	328	330
N07-14	247	249	177	187	169	189	134	142	231	243	328	336
N07-15	241	247	161	187	157	169	134	142	231	243	328	336
N07-16	247	249	161	187	169	189	134	142	257	293	328	336
N07-17	247	249	161	187	169	189	134	142	231	293	328	336
N07-18	247	249	177	187	157	169	134	144	231	243	328	336
N07-19	241	251	161	181	157	169	134	144	243	257	326	330
N07-20	241	247	177	181	169	189	134	144	243	257	328	330	1
N07-F8
Parents	Cc117		Cc7		Cm3		Cm58		Cm72		Cm84		#progeny	PS:segonly
Group1:
Mother	247	251	161	177	157	189	142	144	243	293	326	328
Father1	241	249	181	187	169	169	134	134	231	257	336	330	18	3.273e-11
Father2	241	249	187	187	169	169	134	134	231	257	328	328	2	3.273e-11
without Cm84
Mother	247/251	161/177	157/189	142/144	243/293
Father1	241/249	181/187	169/169	134/134	231/257	20
without Cm84 and Cc117
Mother			161/177	157/189	142/144	243/293	243/293
Father1			181/187	169/169	134/134	231/257	20

## Sheet: N08
Sample Name	Cc117	Cc117	Cc7	Cc7	Cm3	Cm3	Cm58	Cm58	Cm72	Cm72	Cm84	Cm84			paternal contribution
N08-F7	237	245	181	195	165	169	134	142	243	267	328	352
N08-1	245	245	181	195	165	169	134	136	233	243	328	330		f1	1
N08-2	237	245	181	183	165	169	134	134	243	247	330	352		f1	1
N08-3	235	245	195	195	165	171	134	136	247	267	330	352		f1	1
N08-4	235	237	183	195	165	171	134	140	233	243	338	352		f2	2
N08-5	235	237	181	183	165	169	134	142	247	267	338	352		f1	1
N08-6	235	245	195	195	169	169	134	142	247	267	328	330		f1	1
N08-7	235	237	181	195	169	171	134	134	247	267	328	338		f1	1
N08-8	235	237	181	195	165	169	134	142	233	267	328	338		f1	1
N08-9	237	245	195	195	165	171	134	136	243	247	328	330		f1	1
N08-10	235	237	181	195	169	169	134	142	247	267	338	352		f1	1
N08-11	235	245	181	195	169	171	136	142	233	267	338	352		f1	1
N08-12	245	245	183	195	169	171	134	142	243	247	328	338		f1	1
N08-13	245	245	195	195	165	171	136	142	233	267	338	352		f1	1
N08-14	235	245	195	195	165	171	136	142	243	247	328	330		f1	1
N08-15	237	245	181	183	165	169	134	142	243	247	338	352		f1	1
N08-16	235	237	181	183	165	171	134	134	243	247	330	352		f1	1
N08-17	235	245	183	195	165	169	136	142	233	243	328	338		f1	1
N08-18	235	237	183	195	165	169	134	142	247	267	328	330		f1	1
N08-19	235	245	181	183	165	171	134	134	233	267	330	352		f1	1
N08-20	237	245	181	195	169	171	136	142	243	247	328	330		f1	1
N08-F7
Parents	Cc117		Cc7		Cm3		Cm58		Cm72		Cm84		#progeny	PS:segonly
Group1:
Mother	237	245	181	195	165	169	134	142	243	267	328	352
Father1	245	235	195	183	169	171	136	134	233	247	330	338	19	1.135e-11
Father2	235	235	183	183	171	171	140	140	233	233	338	338	1	1.135e-11
without Cm84
Mother	237/245	181/195	165/169	134/142	243/267
Father1	245/235	195/183	169/171	136/134	233/247	19	3.656e-10
Father2	235/235	183/183	171/171	140/140	233/233	1	3.656e-10
without Cm84 and Cc117
Mother			181/195	165/169	134/142	243/267
Father1			195/183	169/171	136/134	233/247	19	2.375e-08
Father2			183/183	171/171	140/140	233/233	1	2.375e-08
							20

[truncated: 7 more sheets: N09, N10, N11, N12, N13, N14, Multiple fathers]
